# Supplementary material for: Computational Investigation about the Effects of Solvent Polarity and Chalcogen Element Electronegativity on ESIPT Behaviors for the Et2N-Substituted Flavonoid
Source: Molecules. 2024 Jun 21;29(13):2957. doi: 10.3390/molecules29132957 (PMC11243531; doi:10.3390/molecules29132957)
Supplement: Supplementary file 1 [file molecules-29-02957-s001.zip]

Archive with 1 entries (1 files):
- molecules-3036277-supplementary.pdf
